# Supplementary material for: Dapagliflozin attenuates diabetic renal fibrosis by inhibiting macrophage-myofibroblast transition via the TGF-β1-Smad3/7 pathway
Source: PeerJ. 2026 Jun 3;14:e21321. doi: 10.7717/peerj.21321 (PMC13242187; doi:10.7717/peerj.21321)
Supplement: Supplemental Information 1 [file peerj-14-21321-s001.zip › Supplementary Document/Raw Data - Revised.xlsx]

## Sheet: Blood Glucose
Blood Glucose(mmol/L)	Time(W)	Ctrl						DKD						DKD+DAPA
	0	8.2	7	7.1	8.1	5.1	6.4	9.9	9.2	9.3	9.1	11.9	9.3	6.2	6.3	6.7	11.8	9.6	8.1
	4	8.9	6.3	8.1	6.6	8.3	6.4	7.5	7.1	8	7.6	8.2	9.1	8.1	7.9	7.3	9.4	9.3	8.4
	8	7.8	6.8	6.6	6.5	8	5.7	7.9	11.2	11.6	8.6	7.1	7.9	9.4	9.3	11	10.8	9.7	10
	12	6.3	6.4	6.8	8.1	7.5	6.4	8	7.1	6.8	8.3	7	6.1	7.9	13.1	10.5	10.6	9.5	10.3
	13	6.7	5.8	6.6	8.3	7.6	6.8	10.9	15.3	12.6	20	12.8	24.5	12.3	21.4	18.7	12	10	14.9
	14	6.9	7.3	6.8	7.6	8.3	6.4	16.8	21.3	16.8	21.3	20.7	22.3	19.9	19.2	21.3	18.8	17.7	19.4
	20	7.1	8	8.4	6.9	8.7	9	18.3	22.7	17.5	22.4	20.9	25.2	15.2	18.9	19.1	15.1	15.9	16.8
	24	6.3	5.9	5	4.9	6.2	6.9	18.6	21.9	17.3	25.4	28	21.7	12.2	13.3	11.5	12.1	10.1	11.8
	28	6.7	5.5	5.2	5.7	5.4	6.4	20.4	17.7	17.7	24.6	22.1	16.6	10.4	16.7	11.1	14.7	10.4	12.6
	32	3.4	7.1	4	4.7	6.9	7.6	18.3	17.4	15.6	21.9	20.5	18.3	11.5	14.7	13.7	15.2	12	13.4

## Sheet: Body Weight
Body Weight（g）	Time(W)	Ctrl						DKD						DKD+DAPA
	0	25.41	24.03	26.84	25.03	25.82	26.48	26.59	28.51	25.9	26.72	27.15	28.64	29.99	28.78	29.05	23.76	24.61	27.24
	4	29.08	27.38	29.19	27.16	27.86	27.97	29.18	34.36	29.63	26.76	31.89	34.46	38.42	33.1	34.38	26.32	29.37	32.32
	8	28.69	27.26	29.46	27.09	28.25	28.95	29.87	37.32	31.26	29.92	37.74	38.34	43.4	35.47	37.13	26.71	31.89	34.92
	12	28.89	27.81	29.44	27.45	29.39	29.69	33.27	42.87	35.67	30.74	39.79	41.18	48.95	40.3	43.64	27.64	35.18	39.14
	13	28.95	28.36	30.06	28.63	29.48	29.73	35.78	48.23	37.28	28.31	32.17	35.61	49.8	40.23	48.82	28.71	39.36	41.38
	14	28.8	28.2	29.9	28.6	29.6	29.81	35.3	47.8	37.1	29.1	31.6	34.9	49.6	37.9	47.2	28.6	39.7	40.6
	18	28.7	28.6	30.2	28.4	30.4	30.6	32.5	47.4	33.8	29.5	30.8	32.4	49.6	33.4	43.3	29.4	37.9	38.72
	20	27.9	28.7	29.7	27.9	30.5	29.6	32.1	47.3	33.9	27.8	29.4	31.2	51.3	32.7	43.9	28.5	38.5	38.98
	22	29.7	29.3	30.9	29.1	32.1	31.4	32.3	46.9	34.5	28.9	29.6	30.5	49.5	31.9	42.5	27.7	35.2	37.36
	24	29.4	28.9	29.6	28.8	31.6	30.9	31.6	44	32.4	28.51	28.76	29.78	49.1	31.79	43.23	28.14	34.07	37.26
	26	28.9	27.7	28.7	28.4	29.3	30.5	30.3	42.2	31.7	28.6	28.4	29.6	47.4	32.1	42.7	28	30.8	36.2
	28	29.9	28.5	29.5	28.9	31.7	31.7	29.8	38.3	31.7	28.8	29.4	30.1	50.4	32.3	45.7	26.9	31.3	37.32
	30	31	27.7	28.9	30.4	31.1	29	27.6	35.8	30.1	31.7	30.1	31.9	53.5	32.1	48.5	28.2	33.1	39.08
	32	27.7	28.4	27.5	25.9	30.7	30.6	27.2	32.6	28.6	29.4	29	30.6	46.6	30.8	46.6	27	31.8	36.56

## Sheet: Scr
Scr (μmol/L)	Ctrl	DKD	DKD+DAPA
	21.7	48.2	33.6667
	22.3	47.2667	27.4
	20.4667	45.5	34.7333
	20.5333	38.5333	28.5333
	20.8667	42.6	32.8667
	19.6333	40.6	46.4

## Sheet: UACR
UACR(μg/mg)	Ctrl	DKD	DKD+DAPA
	38.47	88.67	43.16
	36.54	96.47	54.16
	40.4	87.34	64.92
	23.65	116.37	52.73
	26.26	69.97	62.19
	37.66	76.2	37.87

## Sheet: Glomerular injury score
Glomerular injury score	Ctrl		DKD		DKD+DAPA
	0	0	2	2.6	1	2
	0		2		2
	0		3		3
	0		3		2
	0		3		2
	1	0.6	3	2.6	3	2.4
	0		2		3
	1		2		3
	0		3		1
	1		3		2
	0	0.4	3	3.4	2	2
	1		4		2
	0		3		2
	0		4		2
	1		3		2
	0	0	3	3	3	2.2
	0		3		2
	0		3		2
	0		4		2
	0		2		2
	0	0.4	3	3.2	1	2.2
	0		3		2
	1		4		3
	0		3		2
	1		3		3
	0	0.2	2	3	2	2.8
	0		3		3
	1		3		3
	0		4		3
	0		3		3

## Sheet: Tubular injury score
Tubular injury score	Ctrl		DKD		DKD+DAPA
	0	0	1	1.4	0	0.8
	0		1		1
	0		1		1
	0		2		2
	0		2		0
	0	0	2	2	0	0.6
	0		3		1
	0		3		0
	0		1		1
	0		1		1
	1	0.4	1	1.8	0	0.8
	0		2		1
	0		2		1
	0		2		1
	1		2		1
	1	0.2	2	1.4	0	1
	0		1		1
	0		1		1
	0		1		2
	0		2		1
	1	0.2	2	1.6	1	1
	0		1		1
	0		1		1
	0		2		2
	0		2		0
	0	0	3	1.8	2	1.2
	0		1		2
	0		2		1
	0		2		1
	0		1		0

## Sheet: Percentage of collagen  fiber 
Percentage of collagen fiber deposition(%)	Ctrl		DKD		DKD+DAPA
	0.2352	1.16314	5.6946	6.55584	0.766	2.17862
	0.2306		6.6959		0.9078
	0.4247		5.5329		3.5985
	2.7169		8.2023		2.5333
	2.2083		6.6535		3.0875
	1.9696	2.71264	7.4543	6.99612	2.4556	4.19322
	1.7753		8.2777		3.565
	3.0079		4.6388		3.0131
	2.6363		1.6564		5.5628
	4.1741		12.9534		6.3696
	1.4061	1.68174	4.7555	6.01788	4.9516	4.5396
	1.088		5.2164		4.1663
	2.6948		7.3895		3.9992
	1.1555		6.1883		5.3646
	2.0643		6.5397		4.2163
	2.2857	2.1532	6.3301	11.444	2.7661	3.11438
	3.4456		13.7002		2.6907
	1.342		11.4205		4.0897
	2.6411		14.1769		3.4725
	1.0516		11.5924		2.5529
	0.5543	0.3218	13.0459	11.4107	4.1442	5.40202
	0.3731		8.5218		3.2073
	0.263		9.8557		3.2929
	0.1364		10.8984		8.8907
	0.2822		14.7315		7.475
	0.8462	1.09228	12.955	9.34704	5.7272	2.70212
	0.5254		11.9422		3.4138
	1.2347		10.4437		1.3708
	1.6038		6.5622		1.6481
	1.2513		4.8321		1.3507

## Sheet: TGF-β1 AOD
TGF-β1 AOD(Average Optical Density IOD/Area)	Ctrl		DKD		DKD+DAPA
	0.099	0.1112	0.296	0.277	0.178	0.1892
	0.137		0.291		0.204
	0.106		0.267		0.192
	0.111		0.264		0.185
	0.103		0.267		0.187
	0.144	0.1228	0.215	0.2174	0.209	0.2116
	0.107		0.222		0.213
	0.134		0.214		0.205
	0.113		0.22		0.212
	0.116		0.216		0.219
	0.158	0.1536	0.247	0.247	0.196	0.1884
	0.164		0.249		0.2
	0.154		0.253		0.185
	0.136		0.235		0.184
	0.156		0.251		0.177
	0.116	0.1286	0.257	0.2722	0.193	0.197
	0.143		0.279		0.187
	0.131		0.28		0.196
	0.119		0.268		0.202
	0.134		0.277		0.207
	0.148	0.1444	0.271	0.2546	0.194	0.1708
	0.145		0.227		0.167
	0.172		0.249		0.176
	0.135		0.263		0.143
	0.122		0.263		0.174
	0.087	0.1098	0.27	0.2584	0.179	0.176
	0.115		0.262		0.175
	0.13		0.252		0.171
	0.115		0.257		0.168
	0.102		0.251		0.187

## Sheet: p-Smad3 AOD
p-Smad3 AOD(Average Optical Density IOD/Area)	Ctrl		DKD		DKD+DAPA
	0.13	0.128	0.234	0.2404	0.19	0.1932
	0.125		0.247		0.192
	0.125		0.242		0.197
	0.126		0.255		0.196
	0.134		0.224		0.191
	0.121	0.1202	0.227	0.2296	0.182	0.1856
	0.12		0.225		0.186
	0.123		0.241		0.189
	0.118		0.223		0.181
	0.119		0.232		0.19
	0.118	0.121	0.231	0.226	0.199	0.1918
	0.12		0.23		0.187
	0.119		0.227		0.191
	0.117		0.219		0.193
	0.131		0.223		0.189
	0.117	0.1182	0.231	0.2382	0.189	0.1952
	0.117		0.231		0.194
	0.118		0.24		0.194
	0.12		0.242		0.2
	0.119		0.247		0.199
	0.141	0.1418	0.236	0.2416	0.171	0.17
	0.145		0.247		0.163
	0.135		0.235		0.174
	0.144		0.257		0.174
	0.144		0.233		0.168
	0.116	0.1264	0.229	0.2286	0.194	0.1902
	0.139		0.236		0.19
	0.125		0.228		0.187
	0.12		0.23		0.188
	0.132		0.22		0.192

## Sheet: Smad7 AOD
Smad7 AOD(Average Optical Density IOD/Area)	Ctrl		DKD		DKD+DAPA
	0.221	0.2332	0.142	0.1436	0.208	0.2052
	0.233		0.143		0.2
	0.237		0.156		0.202
	0.234		0.138		0.2
	0.241		0.139		0.216
	0.222	0.2182	0.137	0.1516	0.196	0.1958
	0.221		0.148		0.201
	0.216		0.156		0.197
	0.209		0.159		0.194
	0.223		0.158		0.191
	0.225	0.232	0.162	0.1618	0.213	0.2176
	0.244		0.178		0.215
	0.234		0.163		0.219
	0.235		0.157		0.216
	0.222		0.149		0.225
	0.225	0.2296	0.18	0.1854	0.207	0.1966
	0.233		0.205		0.199
	0.217		0.164		0.187
	0.231		0.181		0.197
	0.242		0.197		0.193
	0.244	0.2422	0.153	0.1512	0.176	0.191
	0.24		0.147		0.183
	0.242		0.174		0.187
	0.243		0.143		0.213
	0.242		0.139		0.196
	0.221	0.2084	0.182	0.1706	0.167	0.1814
	0.194		0.168		0.173
	0.189		0.173		0.202
	0.207		0.159		0.176
	0.231		0.171		0.189

[truncated: 10 more sheets: Western Blot TGFβ1, Western Blot p-smad3, Western Blot smad7, F4 80 fluorenscence signal, α-SMA fluorenscence signal, COL1 fluorenscence signal, Western Blot α-SMA, Western Blot COL1, F4 80+α-SMA+ fluorenscence, F4 80+COL1+ fluorenscence]
